# Supplementary material for: Deciphering reductive dehalogenase specificity through targeted mutagenesis of chloroalkane reductases
Source: Appl Environ Microbiol. 2025 Feb 13;91(3):e01501-24. doi: 10.1128/aem.01501-24 (PMC11921367; doi:10.1128/aem.01501-24)
Supplement: Tables S5 to S7 — RDase concentrations, and all raw activity data for enzymes and controls. [file aem.01501-24-s0002.xlsx]

## Sheet: TOC
SUPPLEMENTARY TABLES
Deciphering reductive dehalogenase specificity through targeted mutagenesis of chloroalkane reductases
Katherine Picott, Connor Bowers, and Elizabeth A. Edwards
TABLE OF CONTENTS
Table S5.	Protein concentration and purity for all enzymes tested in assays.
Table S6.	Raw substrate and product masses from all assays performed and the calculated specific activity.
	Table S6A. Data for all chloroform assays.
	Table S6B. Data for all 1,1,1-trichloroethane assays.
	Table S6C. Data for all 1,1,2-trichloroethane assays.
	Table S6D. Data for all 1,1-dichloroethane assays.
Table S7.	Data for assays on all other chloroalkane substrates not included in main text.

## Sheet: Table_S5_Protein_Conc
Table S5. Concentration and purity of RDase preparations, and the amount of RDase used in the dechlorination assays. Concentrations are measured from Bradford assays, standard deviation is determined from three technical triplicates. The purity is estimated from the SDS-PAGE using Image Lab software. n.d. = not determined
Enzyme	Concentration (mg/mL)	Concentration STD (mg/mL)	Purity (%)	RDase concentration accounting for purity (mg/mL)	RDase concentration STD (mg/mL)	Dilution factor	Diluted concentration (mg/mL)	Diluted concentration STD (mg/mL)	Amount in Assay (uL)	Amount in assay (mg)	Amount STD (mg)
CfrA	3.74	0.41	53	1.98	0.2173	20	0.099	0.010865	5	0.000495	5.4325e-05
DcrA	0.59	0.1	15	0.09	0.015	1	0.09	0.015	5	0.00045	7.5e-05
TmrA	1.73	0.15	25	0.4325	0.0375	5	0.0865	0.0075	5	0.0004325	3.75e-05
AcdA	1.54	0.16	20	0.308	0.032	5	0.0616	0.0064	5	0.000308	3.2e-05
CfrA-5M	3.4	n.d.	16	0.544	n.d.	5	0.1088	n.d.	5	0.000544	n.d.
CfrA-3M	3.42	0.16	24	0.8364	0.0384	10	0.08364	0.00384	5	0.0004182	1.92e-05
CfrA-Y80W-F125W	1.47	0.08	9	0.1323	0.0072	1	0.1323	0.0072	5	0.0006615	3.6e-05
CfrA-Y80W-C260Y	1.98	0.04	22	0.297	0.0088	3	0.099	0.00293333	5	0.000495	1.46667e-05
CfrA-Y80W-Y256F	0.89	0.01	25	0.223	0.0025	2	0.1115	0.00125	5	0.0005575	6.25e-06
CfrA-Y80W	1.64	0.03	18	0.295	0.0054	3	0.0983333	0.0018	5	0.000491667	9e-06
CfrA-F125W	1.55	0.01	12	0.186	0.0012	2	0.093	0.0006	5	0.000465	3e-06
CfrA-Y256F	1.79	0.02	25	0.448	0.005	4	0.112	0.00125	5	0.00056	6.25e-06
CfrA-C260Y	0.789	0.002	5	0.03945	0.0001	1	0.03945	0.0001	5	0.00019725	5e-07
DcrA-5M	1.7	0.02	4	0.068	0.0008	1	0.068	0.0008	5	0.00034	4e-06
DcrA-FeS	1.72	0.31	13.5	0.2325	0.04185	2	0.11625	0.020925	5	0.00058125	0.000104625
DcrA-AS-FeS	3.17	0.18	5	0.158	0.009	1	0.158	0.009	5	0.00079	4.5e-05

## Sheet: Table_S6A_CF_Data
Table S6A. Raw data for all enzymes using chloroform as a substrate. CF = chloroform, DCM = dichloromethane, CM = chloromethane. All assays were held for 65 mins under anaerobic conditions. The activity was only calculated for primary transformation products, and any subsequent transformation products were included in the calculation of the primary product activity (e.g. CF -> DCM -> CM; the acti…					Assay reaction conditions
					50 mM	Tris (pH 7.5)
					5 mM	Ti(III) citrate
					2 mM	methyl viologen
					0.5 mM	Chloroform
Figure where data is presented	Catalyst	Substrate	Amount of final substrate (nmol)	Product	Amount of final product (nmol)	Mass balance (nmol)	Average Product (nmol)	STD product (nmol)	Amount of catalyst in assay (mg)	Specific activity (nmol/min/mg protein)	Average specific activity (nmol/min/mg protein)	STD specific activity (nmol/min/mg protein)	Amount of catalyst in assay (nmol)	Average specific activity (min-1)	STD specific activity (min-1)
Figure S2A	Enzyme free negative control	CF	365.618	DCM	0	365.618	0.0453397	0.06412	0	0	0	0	0	0	0
	Enzyme free negative control	CF	290.8	DCM	0	290.8			0	0			0
	Enzyme free negative control	CF	273.006	DCM	0.136019	273.142			0	0			0
Figure S2A	Free Cobalamin Control	CF	527	DCM	0.26	527.26	0.263333	0.0124722	0.0005	8	8.10256	0.38376	6.7769	0.0109821	0.00052014
	Free Cobalamin Control	CF	440	DCM	0.25	440.25			0.0005	7.69231			6.7769
	Free Cobalamin Control	CF	452	DCM	0.28	452.28			0.0005	8.61538			6.7769
Figure 2A, 6A, S2A, S10A	CfrA	CF	187.353	DCM	135.357	322.711	138.857	4.20389	0.000495	4206.91	4315.68	130.657	0.0103125	207.153	6.27153
	CfrA	CF	164.223	DCM	134.934	299.157			0.000495	4193.75			0.0103125
	CfrA	CF	167.073	DCM	139.785	306.858			0.000495	4344.52			0.0103125
	CfrA	CF	152.305	DCM	145.352	297.657			0.000495	4517.56			0.0103125
Figure 2A, 6A, S2A, S10A	DcrA	CF	349.616	DCM	9.66542	359.352	9.19659	1.05562	0.00045	330.442	314.413	36.0896	0.009375	15.0918	1.7323
	DcrA	CF	337.919	DCM	7.75005	345.885			0.00045	264.959			0.009375
	DcrA	CF	348.826	DCM	8.77244	357.687			0.00045	299.912			0.009375
	DcrA	CF	341.599	DCM	10.5984	352.427			0.00045	362.34			0.009375
Not shown in text	DcrA	CF	349.616	CM	0.0701118	359.352	0.151184	0.064857	0.00045	npp	npp	npp	0.009375	npp	npp
	DcrA	CF	337.919	CM	0.215927	345.885			0.00045	npp			0.009375
	DcrA	CF	348.826	CM	0.088409	357.687			0.00045	npp			0.009375
	DcrA	CF	341.599	CM	0.230286	352.427			0.00045	npp			0.009375
Figure S2A	TmrA	CF	105.341	DCM	149.029	254.701	153.987	3.50576	0.0004325	5312.94	5487.07	123.147	0.00901042	263.379	5.91105
	TmrA	CF	115.673	DCM	156.427	272.297			0.0004325	5571.34			0.00901042
	TmrA	CF	139.948	DCM	156.505	296.729			0.0004325	5576.92			0.00901042
Not shown in text	TmrA	CF	105.341	CM	0.330719	254.701	0.268153	0.0547279	0.0004325	npp	npp	npp	0.00901042	npp	npp
	TmrA	CF	115.673	CM	0.197413	272.297			0.0004325	npp			0.00901042
	TmrA	CF	139.948	CM	0.276328	296.729			0.0004325	npp			0.00901042
Figure S2A	AcdA	CF	194.768	DCM	103.313	298.365	82.6057	17.1078	0.000308	5174.68	4133.37	860.342	0.00641667	198.402	41.2964
	AcdA	CF	230.489	DCM	83.089	313.726			0.000308	4157.71			0.00641667
	AcdA	CF	249.899	DCM	61.4155	311.314			0.000308	3067.71			0.00641667
Not shown in text	AcdA	CF	194.768	CM	0.284575	298.365	0.144287	0.116211	0.000308	npp	npp	npp	0.00641667	npp	npp
	AcdA	CF	230.489	CM	0.148286	313.726			0.000308	npp			0.00641667
	AcdA	CF	249.899	CM	0	311.314			0.000308	npp			0.00641667
Figure 2A, S2A, S10A	CfrA-5M	CF	261.308	DCM	33.3965	294.705	29.8833	2.62267	0.000544	944.471	845.881	73.9659	0.0113333	40.6023	3.55036
	CfrA-5M	CF	285.811	DCM	29.1564	315.049			0.000544	826.857			0.0113333
	CfrA-5M	CF	285.696	DCM	27.0968	312.792			0.000544	766.313			0.0113333
Not shown in text	CfrA-5M	CF	261.308	CM	0	294.705	0.0270805	0.0382976	0.000544	npp	npp	npp	0.0113333	npp	npp
	CfrA-5M	CF	285.811	CM	0.0812416	315.049			0.000544	npp			0.0113333
	CfrA-5M	CF	285.696	CM	0	312.792			0.000544	npp			0.0113333
Figure 2A, S2A, S10A	CfrA-3M	CF	204.907	DCM	119.833	324.739	122.165	1.77003	0.0004182	4408.36	4494.18	65.1154	0.0087125	215.721	3.12554
	CfrA-3M	CF	190.981	DCM	122.545	313.527			0.0004182	4508.17			0.0087125
	CfrA-3M	CF	182.146	DCM	124.118	306.264			0.0004182	4566.01			0.0087125
Figure 2A, 6A, S2A	CfrA-Y80W-F125W	CF	341.685	DCM	8.35955	350.267	7.42534	0.684423	0.0006615	194.419	172.692	15.9177	0.0137813	8.28923	0.764052
	CfrA-Y80W-F125W	CF	354.525	DCM	6.73894	361.264			0.0006615	156.729			0.0137813
	CfrA-Y80W-F125W	CF	338.83	DCM	7.17753	346.109			0.0006615	166.929			0.0137813
Not shown in text	CfrA-Y80W-F125W	CF	341.685	CM	0.222209	350.267	0.107983	0.0908238	0.0006615	npp	npp	npp	0.0137813	npp	npp
	CfrA-Y80W-F125W	CF	354.525	CM	0	361.264			0.0006615	npp			0.0137813
	CfrA-Y80W-F125W	CF	338.83	CM	0.10174	346.109			0.0006615	npp			0.0137813
Figure 6A, S2A	CfrA-Y80W-C260Y	CF	340.088	DCM	49.4082	389.496	42.3933	5.99603	0.000495	1535.61	1317.59	186.357	0.0103125	63.2441	8.94513
	CfrA-Y80W-C260Y	CF	245.899	DCM	43.0117	288.911			0.000495	1336.8			0.0103125
	CfrA-Y80W-C260Y	CF	221.597	DCM	34.7601	256.357			0.000495	1080.34			0.0103125
Figure 6A, S2A	CfrA-Y80W-Y256F	CF	237.734	DCM	48.3906	286.125	49.2942	0.655404	0.0005575	1335.37	1360.31	18.0864	0.0116146	65.2949	0.868145
	CfrA-Y80W-Y256F	CF	230.734	DCM	49.5671	280.301			0.0005575	1367.84			0.0116146
	CfrA-Y80W-Y256F	CF	232.68	DCM	49.9249	282.605			0.0005575	1377.71			0.0116146
Figure 2A, 6A, S2A	CfrA-Y80W	CF	268.159	DCM	52.1365	320.295	60.5194	10.0609	0.000491667	1631.39	1893.7	314.814	0.0102431	90.8974	15.1111
	CfrA-Y80W	CF	287.38	DCM	54.7545	342.134			0.000491667	1713.31			0.0102431
	CfrA-Y80W	CF	314.499	DCM	74.6672	389.167			0.000491667	2336.39			0.0102431
Figure 2A, S2A	CfrA-F125W	CF	201.939	DCM	145.492	347.431	139.84	4.21266	0.000465	4813.64	4626.64	139.377	0.0096875	222.079	6.69009
	CfrA-F125W	CF	91.1047	DCM	135.383	226.488			0.000465	4479.18			0.0096875
	CfrA-F125W	CF	100.615	DCM	138.645	239.259			0.000465	4587.08			0.0096875
Figure 6A, S2A	CfrA-Y256F	CF	94.3162	DCM	152.347	246.664	151.798	0.629565	0.00056	4185.37	4170.27	17.2957	0.0116667	200.173	0.830195
	CfrA-Y256F	CF	130.487	DCM	152.13	282.617			0.00056	4179.4			0.0116667
	CfrA-Y256F	CF	149.661	DCM	150.916	300.577			0.00056	4146.06			0.0116667
Figure 6A, S2A	CfrA-C260Y	CF	276.706	DCM	59.7747	336.481	61.2195	2.58535	0.00019725	4662.16	4774.84	201.646	0.00410938	229.193	9.679
	CfrA-C260Y	CF	204.264	DCM	64.8506	269.115			0.00019725	5058.05			0.00410938
	CfrA-C260Y	CF	208.966	DCM	59.0332	267.999			0.00019725	4604.32			0.00410938
Figure S10A	DcrA-5M	CF	275.9	DCM	1.5516	277.451	1.26243	0.220493	0.00034	70.2081	57.1236	9.97705	0.00708333	2.74193	0.478898
	DcrA-5M	CF	297.914	DCM	1.2189	299.133			0.00034	55.1538			0.00708333
	DcrA-5M	CF	288.839	DCM	1.01679	289.856			0.00034	46.0088			0.00708333
Figure S10A	DcrA-FeS	CF	276.587	DCM	14.6753	291.262	13.9957	0.878273	0.00058125	388.429	370.44	23.2463	0.0121094	17.7811	1.11582
	DcrA-FeS	CF	293.168	DCM	14.5562	307.724			0.00058125	385.276			0.0121094
	DcrA-FeS	CF	293.6	DCM	12.7555	306.356			0.00058125	337.615			0.0121094
Figure S10A	DcrA-AS-FeS	CF	332.289	DCM	8.08586	340.375	8.10542	0.19688	0.00079	157.466	157.847	3.83408	0.0164583	7.57664	0.184036
	DcrA-AS-FeS	CF	316.254	DCM	8.35574	324.61			0.00079	162.721			0.0164583
	DcrA-AS-FeS	CF	325.884	DCM	7.87468	333.758			0.00079	153.353			0.0164583

## Sheet: Table_S6B_111TCA_Data
Table S6B. Raw data for all enzymes using 1,1,1-trichloroethane as a substrate. TCA = trichloroethane, DCA = dichloroethane, CA = chloroethene. All assays were held for 65 mins under anaerobic conditions. The activity was only calculated for primary transformation products, and any subsequent transformation products were included in the calculation of the primary product activity (e.g. TCA -> DCA…					Assay reaction conditions
					50 mM	Tris (pH 7.5)
					5 mM	Ti(III) citrate
					2 mM	methyl viologen
					0.5 mM	1,1,1-Trichloroethane
Figure where data is presented	Catalyst	Substrate	Amount of final substrate (nmol)	Product	Amount of final product (nmol)	Mass balance (nmol)	Average Product (nmol)	STD product (nmol)	Amount of catalyst in assay (mg)	Specific activity (nmol/min/mg protein)	Average specific activity (nmol/min/mg protein)	STD specific activity (nmol/min/mg protein)	Amount of catalyst in assay (nmol)	Average specific activity (min-1)	STD specific activity (min-1)
Figure S2B	Enzyme free negative control	1,1,1-TCA	267.179	1,1-DCA	0	267.179	0	0	0	0	0	0	0	0	0
	Enzyme free negative control	1,1,1-TCA	302.179	1,1-DCA	0	302.179			0	0			0
	Enzyme free negative control	1,1,1-TCA	260.25	1,1-DCA	0	260.25			0	0			0
Figure S2B	Free Cobalamin Control	1,1,1-TCA	226	1,1-DCA	0	226	0	0	0.0005	0	0	0	6.7769	0	0
	Free Cobalamin Control	1,1,1-TCA	228	1,1-DCA	0	228			0.0005	0			6.7769
	Free Cobalamin Control	1,1,1-TCA	228	1,1-DCA	0	228			0.0005	0			6.7769
Figure 2B, 6B, S2B, S10B	CfrA	1,1,1-TCA	175.297	1,1-DCA	82.7994	258.096	71.2155	10.2673	0.000495	2573.41	2213.38	319.109	0.0103125	106.242	15.3172
	CfrA	1,1,1-TCA	219.906	1,1-DCA	57.7835	233.081			0.000495	1795.91			0.0103125
	CfrA	1,1,1-TCA	202.822	1,1-DCA	64.8815	284.787			0.000495	2016.52			0.0103125
	CfrA	1,1,1-TCA	176.516	1,1-DCA	79.3976	282.219			0.000495	2467.68			0.0103125
Figure 2B, 6B, S2B, S10B	DcrA	1,1,1-TCA	256.93	1,1-DCA	2.36576	259.661	2.20217	0.173292	0.00045	80.8807	75.2877	5.92451	0.009375	3.61381	0.284377
	DcrA	1,1,1-TCA	257.803	1,1-DCA	2.08985	260.238			0.00045	71.4477			0.009375
	DcrA	1,1,1-TCA	247.851	1,1-DCA	1.97725	250.146			0.00045	67.5982			0.009375
	DcrA	1,1,1-TCA	268.016	1,1-DCA	2.37581	271.056			0.00045	81.2244			0.009375
Not shown in text	DcrA	1,1,1-TCA	256.93	CA	0.365118	259.661	0.423165	0.0192168	0.00045	npp	npp	npp	0.009375	npp	npp
	DcrA	1,1,1-TCA	257.803	CA	0.345011	260.238			0.00045	npp			0.009375
	DcrA	1,1,1-TCA	247.851	CA	0.318205	250.146			0.00045	npp			0.009375
	DcrA	1,1,1-TCA	268.016	CA	0.664327	271.056			0.00045	npp			0.009375
Figure S2B	TmrA	1,1,1-TCA	197.125	1,1-DCA	46.2271	244.51	47.7081	6.15005	0.0004325	1685.56	1732.56	217.573	0.00901042	83.1628	10.4435
	TmrA	1,1,1-TCA	191.21	1,1-DCA	55.8708	247.98			0.0004325	2019.41			0.00901042
	TmrA	1,1,1-TCA	186.193	1,1-DCA	41.0263	228.157			0.0004325	1492.72			0.00901042
Not shown in text	TmrA	1,1,1-TCA	197.125	CA	1.15807	244.51	0.998512	0.113882	0.0004325	npp	npp	npp	0.00901042	npp	npp
	TmrA	1,1,1-TCA	191.21	CA	0.899745	247.98			0.0004325	npp			0.00901042
	TmrA	1,1,1-TCA	186.193	CA	0.937724	228.157			0.0004325	npp			0.00901042
Figure S2B	AcdA	1,1,1-TCA	200.244	1,1-DCA	33.528	234.521	36.492	2.36015	0.000308	1712.12	1857.5	114.028	0.00641667	89.1602	5.47334
	AcdA	1,1,1-TCA	195.567	1,1-DCA	36.6451	233			0.000308	1869.78			0.00641667
	AcdA	1,1,1-TCA	218.726	1,1-DCA	39.303	258.578			0.000308	1990.62			0.00641667
Not shown in text	AcdA	1,1,1-TCA	200.244	CA	0.748602	234.521	0.695192	0.104544	0.000308	npp	npp	npp	0.00641667	npp	npp
	AcdA	1,1,1-TCA	195.567	CA	0.78788	233			0.000308	npp			0.00641667
	AcdA	1,1,1-TCA	218.726	CA	0.549095	258.578			0.000308	npp			0.00641667
Figure 2B, S2B, S10B	CfrA-5M	1,1,1-TCA	232.652	1,1-DCA	6.78739	239.608	7.11342	0.285246	0.000544	196.721	204.473	7.13219	0.0113333	9.81472	0.342345
	CfrA-5M	1,1,1-TCA	233.737	1,1-DCA	7.48217	241.302			0.000544	213.938			0.0113333
	CfrA-5M	1,1,1-TCA	229.303	1,1-DCA	7.07069	236.473			0.000544	202.761			0.0113333
Not shown in text	CfrA-5M	1,1,1-TCA	232.652	CA	0.168665	239.608	0.116764	0.037297	0.000544	npp	npp	npp	0.0113333	npp	npp
	CfrA-5M	1,1,1-TCA	233.737	CA	0.0826727	241.302			0.000544	npp			0.0113333
	CfrA-5M	1,1,1-TCA	229.303	CA	0.0989529	236.473			0.000544	npp			0.0113333
Figure 2B, S2B, S10B	CfrA-3M	1,1,1-TCA	232.045	1,1-DCA	18.7796	250.89	22.0198	3.35635	0.0004182	693.274	813.443	123.892	0.0087125	39.0453	5.94681
	CfrA-3M	1,1,1-TCA	248.79	1,1-DCA	20.636	269.425			0.0004182	763.104			0.0087125
	CfrA-3M	1,1,1-TCA	241.953	1,1-DCA	26.6438	268.597			0.0004182	983.951			0.0087125
Not shown in text	CfrA-3M	1,1,1-TCA	232.045	CA	0.0656103	250.89	0.0919982	0.0187526	0.0004182	npp	npp	npp	0.0087125	npp	npp
	CfrA-3M	1,1,1-TCA	248.79	CA	0.107483	269.533			0.0004182	npp			0.0087125
	CfrA-3M	1,1,1-TCA	241.953	CA	0.102901	268.7			0.0004182	npp			0.0087125
Figure 2B, 6B, S2B	CfrA-Y80W-F125W	1,1,1-TCA	256.777	1,1-DCA	1.64872	258.614	1.73182	0.0659047	0.0006615	42.7316	44.6505	1.37244	0.0137813	2.14322	0.0658769
	CfrA-Y80W-F125W	1,1,1-TCA	262.506	1,1-DCA	1.80992	264.316			0.0006615	45.3568			0.0137813
	CfrA-Y80W-F125W	1,1,1-TCA	270.437	1,1-DCA	1.73683	272.173			0.0006615	45.8629			0.0137813
Not shown in text	CfrA-Y80W-F125W	1,1,1-TCA	256.777	CA	0.188637	258.614	0.188038	0.0387247	0.0006615	npp	npp	npp	0.0137813	npp	npp
	CfrA-Y80W-F125W	1,1,1-TCA	262.506	CA	0.140313	264.456			0.0006615	npp			0.0137813
	CfrA-Y80W-F125W	1,1,1-TCA	270.437	CA	0.235163	272.409			0.0006615	npp			0.0137813
Figure 6B, S2B	CfrA-Y80W-C260Y	1,1,1-TCA	235.763	1,1-DCA	19.4667	255.289	18.4673	1.24403	0.000495	606.871	575.202	39.5366	0.0103125	27.6097	1.89776
	CfrA-Y80W-C260Y	1,1,1-TCA	233.185	1,1-DCA	16.7137	249.898			0.000495	519.461			0.0103125
	CfrA-Y80W-C260Y	1,1,1-TCA	244.255	1,1-DCA	19.2215	263.476			0.000495	599.275			0.0103125
Not shown in text	CfrA-Y80W-C260Y	1,1,1-TCA	235.763	CA	0.0593678	255.289	0.0398398	0.0281728	0.000495	npp	npp	npp	0.0103125	npp	npp
	CfrA-Y80W-C260Y	1,1,1-TCA	233.185	CA	0	249.898			0.000495	npp			0.0103125
	CfrA-Y80W-C260Y	1,1,1-TCA	244.255	CA	0.0601514	263.537			0.000495	npp			0.0103125
Figure 6B, S2B	CfrA-Y80W-Y256F	1,1,1-TCA	237.123	1,1-DCA	25.6002	262.789	24.046	1.41402	0.0005575	708.258	664.777	39.8167	0.0116146	31.9093	1.9112
	CfrA-Y80W-Y256F	1,1,1-TCA	246.216	1,1-DCA	24.3587	270.574			0.0005575	674.023			0.0116146
	CfrA-Y80W-Y256F	1,1,1-TCA	230.805	1,1-DCA	22.1792	252.984			0.0005575	612.051			0.0116146
Not shown in text	CfrA-Y80W-Y256F	1,1,1-TCA	237.123	CA	0.065282	262.789	0.0438193	0.0309871	0.00056	npp	npp	npp	0.0116667	npp	npp
	CfrA-Y80W-Y256F	1,1,1-TCA	246.216	CA	0.0661759	270.64			0.00056	npp			0.0116667
	CfrA-Y80W-Y256F	1,1,1-TCA	230.805	CA	0	252.984			0.00056	npp			0.0116667
Figure 2B, 6B, S2B	CfrA-Y80W	1,1,1-TCA	199.556	1,1-DCA	37.1516	236.983	36.4006	0.544797	0.000491667	1171.11	1145.6	18.4758	0.0102431	54.989	0.886839
	CfrA-Y80W	1,1,1-TCA	234.26	1,1-DCA	35.8761	270.136			0.000491667	1127.96			0.0102431
	CfrA-Y80W	1,1,1-TCA	226.982	1,1-DCA	36.174	263.156			0.000491667	1137.74			0.0102431
Not shown in text	CfrA-Y80W	1,1,1-TCA	199.556	CA	0.275309	236.983	0.211048	0.0458406	0.000491667	npp	npp	npp	0.0102431	npp	npp
	CfrA-Y80W	1,1,1-TCA	234.26	CA	0.171502	270.307			0.000491667	npp			0.0102431
	CfrA-Y80W	1,1,1-TCA	226.982	CA	0.186335	263.342			0.000491667	npp			0.0102431
Figure 2B, S2B	CfrA-F125W	1,1,1-TCA	160.45	1,1-DCA	103.472	263.922	103.769	1.57082	0.000465	3423.39	3433.21	51.9709	0.0096875	164.794	2.4946
	CfrA-F125W	1,1,1-TCA	155.479	1,1-DCA	105.824	261.303			0.000465	3501.2			0.0096875
	CfrA-F125W	1,1,1-TCA	141.501	1,1-DCA	102.011	243.511			0.000465	3375.04			0.0096875
Figure 6B, S2B	CfrA-Y256F	1,1,1-TCA	137.915	1,1-DCA	120.626	258.54	117.615	2.13071	0.00056	3313.89	3231.19	58.5359	0.0116667	155.097	2.80972
	CfrA-Y256F	1,1,1-TCA	133.953	1,1-DCA	116.224	250.178			0.00056	3192.98			0.0116667
	CfrA-Y256F	1,1,1-TCA	138.186	1,1-DCA	115.996	254.181			0.00056	3186.69			0.0116667
Figure 6B, S2B	CfrA-C260Y	1,1,1-TCA	220.349	1,1-DCA	35.3155	255.664	34.5136	1.33885	0.00019725	2754.45	2691.91	104.424	0.00410938	129.211	5.01236
	CfrA-C260Y	1,1,1-TCA	226.204	1,1-DCA	32.6272	258.832			0.00019725	2544.78			0.00410938
	CfrA-C260Y	1,1,1-TCA	214.29	1,1-DCA	35.5981	249.888			0.00019725	2776.49			0.00410938
Figure S10B	DcrA-5M	1,1,1-TCA	225.602	1,1-DCA	0.375938	225.978	0.30904	0.0528514	0.00034	17.0108	13.9837	2.39147	0.00708333	0.671217	0.11479
	DcrA-5M	1,1,1-TCA	242.426	1,1-DCA	0.246723	242.672			0.00034	11.1639			0.00708333
	DcrA-5M	1,1,1-TCA	243.113	1,1-DCA	0.304458	243.417			0.00034	13.7764			0.00708333
Figure S10B	DcrA-FeS	1,1,1-TCA	142.254	1,1-DCA	3.18617	145.44	4.10582	0.653076	0.00058125	84.3321	108.673	17.2857	0.0121094	5.21632	0.829714
	DcrA-FeS	1,1,1-TCA	222.044	1,1-DCA	4.63948	226.683			0.00058125	122.798			0.0121094
	DcrA-FeS	1,1,1-TCA	231.112	1,1-DCA	4.4918	235.604			0.00058125	118.89			0.0121094
Not shown in text	DcrA-FeS	1,1,1-TCA	142.254	CA	0	145.44	0.0710894	0.100536	0.00058125	npp	npp	npp	0.0121094	npp	npp
	DcrA-FeS	1,1,1-TCA	222.044	CA	0.213268	226.897			0.00058125	npp			0.0121094
	DcrA-FeS	1,1,1-TCA	231.112	CA	0	235.604			0.00058125	npp			0.0121094
Figure S10B	DcrA-AS-FeS	1,1,1-TCA	266.836	1,1-DCA	2.52992	269.603	2.43281	0.07074	0.00079	53.8903	52.5772	0.987692	0.0164583	2.52371	0.0474092
	DcrA-AS-FeS	1,1,1-TCA	258.938	1,1-DCA	2.36344	261.301			0.00079	51.5083			0.0164583
	DcrA-AS-FeS	1,1,1-TCA	266.245	1,1-DCA	2.40507	268.65			0.00079	52.333			0.0164583
Not shown in text	DcrA-AS-FeS	1,1,1-TCA	266.836	CA	0.23735	269.603	0.267031	0.02099	0.00079	npp	npp	npp	0.0164583	npp	npp
	DcrA-AS-FeS	1,1,1-TCA	258.938	CA	0.281512	261.583			0.00079	npp			0.0164583
	DcrA-AS-FeS	1,1,1-TCA	266.245	CA	0.282232	268.933			0.00079	npp			0.0164583

## Sheet: Table_S6D_11DCA_Data
Table S6D. Raw data for all enzymes using 1,1-dichloroethane as a substrate. DCA = dichloroethane, CA = chloroethane, VC = vinyl chloride. All assays were held for 65 mins under anaerobic conditions.					Assay reaction conditions
					50 mM	Tris (pH 7.5)
					5 mM	Ti(III) citrate
					2 mM	methyl viologen
					0.5 mM	1,1-Dichloroethane
Figure where data is presented	Catalyst	Substrate	Amount of final substrate (nmol)	Product	Amount of final product (nmol)	Mass balance (nmol)	Average Product (nmol)	STD product (nmol)	Amount of catalyst in assay (mg)	Specific activity (nmol/min/mg protein)	Average specific activity (nmol/min/mg protein)	STD specific activity (nmol/min/mg protein)	Amount of catalyst in assay (nmol)	Average specific activity (min-1)	STD specific activity (min-1)
Figure S2C	Enzyme free negative control	1,1-DCA	336.921	CA	0	336.921	0	0	0	0	0	0	0	0	0
	Enzyme free negative control	1,1-DCA	333.252	CA	0	333.252			0	0			0
	Enzyme free negative control	1,1-DCA	294.123	CA	0	294.123			0	0			0
Not shown in text	Enzyme free negative control	1,1-DCA	336.921	VC	0.103179	337.024	0.0343928	0.0486388	0	0	0	0	0	0	0
	Enzyme free negative control	1,1-DCA	333.252	VC	0	333.252			0	0			0
	Enzyme free negative control	1,1-DCA	294.123	VC	0	294.123			0	0			0
Figure S2C	Free Cobalamin Control	1,1-DCA	606	CA	0	606	0	0	0.0005	0	0	0	6.7769	0	0
	Free Cobalamin Control	1,1-DCA	592	CA	0	592			0.0005	0			6.7769
	Free Cobalamin Control	1,1-DCA	542	CA	0	542			0.0005	0			6.7769
Not shown in text	Free Cobalamin Control	1,1-DCA	606	VC	0	606	0	0	0.0005	0	0	0	6.7769	0	0
	Free Cobalamin Control	1,1-DCA	592	VC	0	592			0.0005	0			6.7769
	Free Cobalamin Control	1,1-DCA	542	VC	0	542			0.0005	0			6.7769
Figure 2C, 6C, S2C, S10C	CfrA	1,1-DCA	347.02	CA	0.249914	347.27	0.203472	0.0633438	0.000495	7.76732	6.32393	1.96873	0.0103125	0.303549	0.0944989
	CfrA	1,1-DCA	337	CA	0.231734	347.251			0.000495	7.2023			0.0103125
	CfrA	1,1-DCA	356.179	CA	0.237898	337.238			0.000495	7.39389			0.0103125
	CfrA	1,1-DCA	305.511	CA	0.0943435	356.273			0.000495	2.9322			0.0103125
Not shown in text	CfrA	1,1-DCA	347.02	VC	0.0920113	347.112	0.0552053	0.0340408	0.000495	2.85971	1.71578	1.05799	0.0103125	0.0823575	0.0507834
	CfrA	1,1-DCA	337	VC	0.0700406	347.09			0.000495	2.17686			0.0103125
	CfrA	1,1-DCA	356.179	VC	0.0587691	337.059			0.000495	1.82655			0.0103125
	CfrA	1,1-DCA	305.511	VC	0	356.179			0.000495	0			0.0103125
Figure 2C, 6C, S2C, S10C	DcrA	1,1-DCA	315.266	CA	52.9074	368.437	56.9287	3.89724	0.00045	1808.8	1946.28	133.239	0.009375	93.4215	6.39547
	DcrA	1,1-DCA	332.713	CA	61.0804	394.076			0.00045	2088.22			0.009375
	DcrA	1,1-DCA	299.114	CA	53.1664	352.524			0.00045	1817.65			0.009375
	DcrA	1,1-DCA	232.752	CA	60.5607	293.597			0.00045	2070.45			0.009375
Not shown in text	DcrA	1,1-DCA	315.266	VC	0.26333	368.437	0.268392	0.0164125	0.00045	9.00275	9.17581	0.5747	0.009375	0.440439	0.0275856
	DcrA	1,1-DCA	332.713	VC	0.283252	394.076			0.00045	9.68382			0.009375
	DcrA	1,1-DCA	299.114	VC	0.24305	352.524			0.00045	8.3094			0.009375
	DcrA	1,1-DCA	232.752	VC	0.283937	293.597			0.00045	9.70725			0.009375
Figure S2C	TmrA	1,1-DCA	308.183	CA	10.5119	318.89	11.9373	1.86673	0.0004325	373.924	424.626	66.4022	0.00901042	20.382	3.1873
	TmrA	1,1-DCA	306.495	CA	10.7256	317.4			0.0004325	381.524			0.00901042
	TmrA	1,1-DCA	355.173	CA	14.5744	369.949			0.0004325	518.43			0.00901042
Not shown in text	TmrA	1,1-DCA	308.183	VC	0.194984	318.89	0.191773	0.00945537	0.0004325	6.93583	6.82161	0.336341	0.00901042	0.327437	0.0161443
	TmrA	1,1-DCA	306.495	VC	0.178925	317.4			0.0004325	6.36462			0.00901042
	TmrA	1,1-DCA	355.173	VC	0.201409	369.949			0.0004325	7.16438			0.00901042
Figure S2C	AcdA	1,1-DCA	328.478	CA	5.50944	334.337	5.78728	0.423543	0.000308	275.197	289.075	21.156	0.00641667	13.8756	1.01549
	AcdA	1,1-DCA	329.083	CA	5.46665	334.903			0.000308	273.059			0.00641667
	AcdA	1,1-DCA	335.638	CA	6.38575	342.39			0.000308	318.969			0.00641667
Not shown in text	AcdA	1,1-DCA	328.478	VC	0.349392	334.337	0.356272	0.00718556	0.000308	17.4522	17.7958	0.358919	0.00641667	0.854199	0.0172281
	AcdA	1,1-DCA	329.083	VC	0.353235	334.903			0.000308	17.6441			0.00641667
	AcdA	1,1-DCA	335.638	VC	0.366189	342.39			0.000308	18.2911			0.00641667
Figure 2C, S2C, S10C	CfrA-5M	1,1-DCA	284.855	CA	27.5532	312.783	27.5644	1.53836	0.000544	779.219	779.535	43.5056	0.0113333	37.4177	2.08827
	CfrA-5M	1,1-DCA	278.338	CA	25.6859	304.386			0.000544	726.41			0.0113333
	CfrA-5M	1,1-DCA	285.882	CA	29.454	315.719			0.000544	832.975			0.0113333
Not shown in text	CfrA-5M	1,1-DCA	284.855	VC	0.374536	312.783	0.373089	0.00846006	0.000544	10.5921	10.5512	0.239255	0.0113333	0.506456	0.0114842
	CfrA-5M	1,1-DCA	278.338	VC	0.362081	304.386			0.000544	10.2398			0.0113333
	CfrA-5M	1,1-DCA	285.882	VC	0.382651	315.719			0.000544	10.8216			0.0113333
Figure 2C, S2C, S10C	CfrA-3M	1,1-DCA	322.319	CA	1.95337	324.272	2.34326	0.279544	0.0004182	71.86	86.2032	10.2838	0.0087125	4.13775	0.493621
	CfrA-3M	1,1-DCA	375.179	CA	2.59483	377.774			0.0004182	95.4577			0.0087125
	CfrA-3M	1,1-DCA	361.277	CA	2.48159	363.758			0.0004182	91.2919			0.0087125
Not shown in text	CfrA-3M	1,1-DCA	322.319	VC	0	324.272	0	0	0.0004182	0	0	0	0.0087125	0	0
	CfrA-3M	1,1-DCA	375.179	VC	0	377.774			0.0004182	0			0.0087125
	CfrA-3M	1,1-DCA	361.277	VC	0	363.758			0.0004182	0			0.0087125
Figure 2C, 6C, S2C	CfrA-Y80W-F125W	1,1-DCA	308.578	CA	39.4884	348.248	39.3118	4.121	0.0006615	918.388	914.281	95.8427	0.0137813	43.8855	4.60045
	CfrA-Y80W-F125W	1,1-DCA	320.063	CA	44.2684	364.332			0.0006615	1029.56			0.0137813
	CfrA-Y80W-F125W	1,1-DCA	307.59	CA	34.1787	341.769			0.0006615	794.899			0.0137813
Not shown in text	CfrA-Y80W-F125W	1,1-DCA	308.578	VC	0.18173	348.248	0.179539	0.0181707	0.0006615	4.22653	4.17558	0.422599	0.0137813	0.200428	0.0202847
	CfrA-Y80W-F125W	1,1-DCA	320.063	VC	0.200617	364.532			0.0006615	4.66579			0.0137813
	CfrA-Y80W-F125W	1,1-DCA	307.59	VC	0.15627	341.925			0.0006615	3.6344			0.0137813
Figure 6C, S2C	CfrA-Y80W-C260Y	1,1-DCA	281	CA	2.32334	283.43	2.19305	0.18447	0.000495	72.2093	68.1599	5.73333	0.0103125	3.27168	0.2752
	CfrA-Y80W-C260Y	1,1-DCA	294	CA	2.32364	296.324			0.000495	72.2187			0.0103125
	CfrA-Y80W-C260Y	1,1-DCA	265	CA	1.93217	266.932			0.000495	60.0518			0.0103125
Not shown in text	CfrA-Y80W-C260Y	1,1-DCA	281	VC	0.106343	283.43	0.112983	0.0137611	0.000495	3.30513	3.5115	0.427695	0.0103125	0.168552	0.0205293
	CfrA-Y80W-C260Y	1,1-DCA	294	VC	0.132145	296.456			0.000495	4.10707			0.0103125
	CfrA-Y80W-C260Y	1,1-DCA	265	VC	0.10046	267.033			0.000495	3.12231			0.0103125
Figure 6C, S2C	CfrA-Y80W-Y256F	1,1-DCA	293	CA	0.609539	293.616	0.509342	0.104988	0.0005575	16.8207	14.0557	2.89723	0.0116146	0.674671	0.139067
	CfrA-Y80W-Y256F	1,1-DCA	280	CA	0.554133	280.554			0.0005575	15.2917			0.0116146
	CfrA-Y80W-Y256F	1,1-DCA	280	CA	0.364353	280.364			0.0005575	10.0546			0.0116146
Not shown in text	CfrA-Y80W-Y256F	1,1-DCA	293	VC	0.00612106	293.616	0.00758911	0.00105306	0.0005575	0.168915	0.209427	0.0290598	0.0116146	0.0100525	0.00139487
	CfrA-Y80W-Y256F	1,1-DCA	280	VC	0.00810627	280.562			0.0005575	0.223698			0.0116146
	CfrA-Y80W-Y256F	1,1-DCA	280	VC	0.00853999	280.373			0.0005575	0.235667			0.0116146
Figure 2C, 6C, S2C	CfrA-Y80W	1,1-DCA	333.106	CA	4.20948	337.315	4.10537	0.692264	0.000491667	131.718	128.46	21.6615	0.0102431	6.16608	1.03975
	CfrA-Y80W	1,1-DCA	327.201	CA	4.89635	332.098			0.000491667	153.21			0.0102431
	CfrA-Y80W	1,1-DCA	204.945	CA	3.21027	208.155			0.000491667	100.452			0.0102431
Not shown in text	CfrA-Y80W	1,1-DCA	333.106	VC	0	337.315	0	0	0.000491667	0	0	0	0.0102431	0	0
	CfrA-Y80W	1,1-DCA	327.201	VC	0	332.098			0.000491667	0			0.0102431
	CfrA-Y80W	1,1-DCA	204.945	VC	0	208.155			0.000491667	0			0.0102431
Figure 2C, S2C	CfrA-F125W	1,1-DCA	288.906	CA	1.81356	290.719	1.46813	0.427336	0.000465	60.002	48.5735	14.1385	0.0096875	2.33153	0.678647
	CfrA-F125W	1,1-DCA	282.625	CA	1.72488	284.35			0.000465	57.0679			0.0096875
	CfrA-F125W	1,1-DCA	301.265	CA	0.865963	302.131			0.000465	28.6505			0.0096875
Not shown in text	CfrA-F125W	1,1-DCA	288.906	VC	0	288.906	0	0	0.000465	0	0	0	0.0096875	0	0
	CfrA-F125W	1,1-DCA	282.625	VC	0	282.625			0.000465	0			0.0096875
	CfrA-F125W	1,1-DCA	301.265	VC	0	301.265			0.000465	0			0.0096875
Figure 6C, S2C	CfrA-Y256F	1,1-DCA	277.101	CA	0.2917	277.392	0.262645	0.0343329	0.00056	8.01373	7.21553	0.943211	0.0116667	0.346345	0.0452741
	CfrA-Y256F	1,1-DCA	282.661	CA	0.281808	282.943			0.00056	7.74197			0.0116667
	CfrA-Y256F	1,1-DCA	284.357	CA	0.214428	284.572			0.00056	5.89089			0.0116667
Not shown in text	CfrA-Y256F	1,1-DCA	277.101	VC	0.0123457	277.113	0.0135064	0.00211638	0.00056	0.339166	0.371056	0.0581423	0.0116667	0.0178107	0.00279083
	CfrA-Y256F	1,1-DCA	282.661	VC	0.0116977	282.673			0.00056	0.321364			0.0116667
	CfrA-Y256F	1,1-DCA	284.357	VC	0.016476	284.374			0.00056	0.452636			0.0116667
Figure 6C, S2C	CfrA-C260Y	1,1-DCA	315.899	CA	0.0738407	315.973	0.0796968	0.00585615	0.00019725	5.75924	6.21599	0.456753	0.00410938	0.298368	0.0219242
	CfrA-C260Y	1,1-DCA	298.049	CA	0.085553	298.134			0.00019725	6.67275			0.00410938
Not shown in text	CfrA-C260Y	1,1-DCA	315.899	VC	0.0166348	315.916	0.017338	0.000703243	0.00019725	1.29744	1.35229	0.0548498	0.00410938	0.0649098	0.00263279
	CfrA-C260Y	1,1-DCA	298.049	VC	0.0180413	298.067			0.00019725	1.40714			0.00410938
Figure S10C	DcrA-5M	1,1-DCA	269.05	CA	0.174364	269.224	0.159841	0.0120144	0.00034	7.88977	7.23262	0.543637	0.00708333	0.347166	0.0260946
	DcrA-5M	1,1-DCA	273.5	CA	0.160217	273.66			0.00034	7.24963			0.00708333
	DcrA-5M	1,1-DCA	269.627	CA	0.144942	269.772			0.00034	6.55846			0.00708333
Figure S10C	DcrA-FeS	1,1-DCA	338.753	CA	44.3753	383.78	43.3413	1.57681	0.00058125	1174.53	1147.16	41.7354	0.0121094	55.0638	2.0033
	DcrA-FeS	1,1-DCA	297.849	CA	41.1132	338.962			0.00058125	1088.19			0.0121094
	DcrA-FeS	1,1-DCA	302.909	CA	44.5353	347.444			0.00058125	1178.77			0.0121094
Not shown in text	DcrA-FeS	1,1-DCA	338.753	VC	0.65204	383.78	0.61708	0.0286584	0.00058125	17.2583	16.333	0.758534	0.0121094	0.783982	0.0364096
	DcrA-FeS	1,1-DCA	297.849	VC	0.581843	339.544			0.00058125	15.4003			0.0121094
	DcrA-FeS	1,1-DCA	302.909	VC	0.617357	348.062			0.00058125	16.3403			0.0121094
Figure S10C	DcrA-AS-FeS	1,1-DCA	274.864	CA	72.0449	347.19	72.598	18.7348	0.00079	1403.02	1413.79	364.845	0.0164583	67.8618	17.5126
	DcrA-AS-FeS	1,1-DCA	219.313	CA	95.8149	315.128			0.00079	1865.92			0.0164583
	DcrA-AS-FeS	1,1-DCA	194.111	CA	49.9342	244.045			0.00079	972.428			0.0164583
Not shown in text	DcrA-AS-FeS	1,1-DCA	274.864	VC	0.281331	347.19	0.271936	0.0609997	0.00079	5.47869	5.29574	1.18792	0.0164583	0.254196	0.0570201
	DcrA-AS-FeS	1,1-DCA	219.313	VC	0.341504	315.47			0.00079	6.65051			0.0164583
	DcrA-AS-FeS	1,1-DCA	194.111	VC	0.192974	244.238			0.00079	3.75802			0.0164583

## Sheet: Table_S6C_112TCA_Data
Table S6C. Raw data for all enzymes using 1,1,2-trichloroethane as a substrate. TCA = trichloroethane, DCA = dichloroethane, CA = chloroethane, VC = vinyl chloride. All assays were held for 65 mins under anaerobic conditions. The activity was only calculated for primary transformation products, and any subsequent transformation products were included in the calculation of the primary product acti…					Assay reaction conditions
					50 mM	Tris (pH 7.5)
					5 mM	Ti(III) citrate
					2 mM	methyl viologen
					0.5 mM	1,1,2-Trichloroethane
Figure where data is presented	Catalyst	Substrate	Amount of final substrate (nmol)	Product	Amount of final product (nmol)	Mass balance (nmol)	Average Product (nmol)	STD product (nmol)	Amount of catalyst in assay (mg)	Specific activity (nmol/min/mg protein)	Average specific activity (nmol/min/mg protein)	STD specific activity (nmol/min/mg protein)	Amount of catalyst in assay (nmol)	Average specific activity (min-1)	STD specific activity (min-1)
Figure S3A	Enzyme free negative control	1,1,2-TCA	321.889	1,2-DCA	0	321.889	0	0	0	0	0	0	0	0	0
	Enzyme free negative control	1,1,2-TCA	352.382	1,2-DCA	0	352.382			0	0			0
	Enzyme free negative control	1,1,2-TCA	374.848	1,2-DCA	0	374.848			0	0			0
Figure S3B	Enzyme free negative control	1,1,2-TCA	321.889	VC	0	321.889	0	0	0	0	0	0	0	0	0
	Enzyme free negative control	1,1,2-TCA	352.382	VC	0	352.382			0	0			0
	Enzyme free negative control	1,1,2-TCA	374.848	VC	0	374.848			0	0			0
Figure S3A	Free Cobalamin Control	1,1,2-TCA	774	1,2-DCA	0	788.18	0	0	0.0005	0	0	0	6.7769	0	0
	Free Cobalamin Control	1,1,2-TCA	723	1,2-DCA	0	736.45			0.0005	0			6.7769
	Free Cobalamin Control	1,1,2-TCA	710	1,2-DCA	0	725.29			0.0005	0			6.7769
Figure S3B	Free Cobalamin Control	1,1,2-TCA	774	VC	14.18	788.18	14.3067	0.756498	0.0005	436.308	440.205	23.2769	6.7769	0.596478	0.0315401
	Free Cobalamin Control	1,1,2-TCA	723	VC	13.45	736.45			0.0005	413.846			6.7769
	Free Cobalamin Control	1,1,2-TCA	710	VC	15.29	725.29			0.0005	470.462			6.7769
Figure 3A, 7A, S3A, S11A	CfrA	1,1,2-TCA	137.665	1,2-DCA	200.293	337.958	212.885	15.2589	0.000495	6225.11	6616.46	474.249	0.0103125	317.59	22.7639
	CfrA	1,1,2-TCA	143.25	1,2-DCA	233.069	370.735			0.000495	7243.81			0.0103125
	CfrA	1,1,2-TCA	148.693	1,2-DCA	196.116	339.367			0.000495	6095.3			0.0103125
	CfrA	1,1,2-TCA	154.917	1,2-DCA	222.06	370.753			0.000495	6901.63			0.0103125
Figure 3B, 7B, S3B, S11B	CfrA	1,1,2-TCA	137.665	VC	2.44228	140.107	2.35018	0.301892	0.000495	75.9063	73.0436	9.38281	0.0103125	3.50609	0.450375
	CfrA	1,1,2-TCA	143.25	VC	2.73558	140.401			0.000495	85.0219			0.0103125
	CfrA	1,1,2-TCA	148.693	VC	2.32767	145.578			0.000495	72.344			0.0103125
	CfrA	1,1,2-TCA	154.917	VC	1.89517	150.589			0.000495	58.902			0.0103125
Figure 3A, 7A, S3A, S11A	DcrA	1,1,2-TCA	269.32	1,2-DCA	3.5939	335.39	3.41475	0.188541	0.00045	122.869	116.743	6.44583	0.009375	5.60369	0.3094
	DcrA	1,1,2-TCA	281.538	1,2-DCA	3.45067	355.291			0.00045	117.972			0.009375
	DcrA	1,1,2-TCA	272.887	1,2-DCA	3.10024	342.512			0.00045	105.991			0.009375
	DcrA	1,1,2-TCA	289.144	1,2-DCA	3.51417	354.899			0.00045	120.143			0.009375
Figure 3B, 7B, S3B, S11B	DcrA	1,1,2-TCA	269.32	VC	62.4764	335.39	65.3859	3.19538	0.00045	2135.95	2235.42	113.158	0.009375	107.3	5.4316
	DcrA	1,1,2-TCA	281.538	VC	70.3019	355.291			0.00045	2403.48			0.009375
	DcrA	1,1,2-TCA	272.887	VC	66.5247	342.512			0.00045	2274.35			0.009375
	DcrA	1,1,2-TCA	289.144	VC	62.2407	354.899			0.00045	2127.89			0.009375
Figure S3A	TmrA	1,1,2-TCA	88.6674	1,2-DCA	179.352	331.108	178.215	3.55671	0.0004325	6379.8	6339.33	126.517	0.00901042	304.288	6.07282
	TmrA	1,1,2-TCA	109.248	1,2-DCA	173.403	343.028			0.0004325	6168.17			0.00901042
	TmrA	1,1,2-TCA	99.8735	1,2-DCA	181.889	343.876			0.0004325	6470.04			0.00901042
Figure S3B	TmrA	1,1,2-TCA	88.6674	VC	62.6279	331.108	61.4385	1.09758	0.0004325	2227.76	2185.45	39.0425	0.00901042	104.902	1.87404
	TmrA	1,1,2-TCA	109.248	VC	59.9801	343.028			0.0004325	2133.57			0.00901042
	TmrA	1,1,2-TCA	99.8735	VC	61.7075	343.876			0.0004325	2195.02			0.00901042
Not shown in text	TmrA	1,1,2-TCA	88.6674	CA	0.101629	331.108	0.0829616	0.0132237	0.0004325	npp	npp	npp	0.00901042	npp	npp
	TmrA	1,1,2-TCA	109.248	CA	0.0726501	343.028			0.0004325	npp			0.00901042
	TmrA	1,1,2-TCA	99.8735	CA	0.0746061	343.876			0.0004325	npp			0.00901042
Not shown in text	TmrA	1,1,2-TCA	88.6674	Ethene	0.35921	331.108	0.338686	0.0147331	0.0004325	npp	npp	npp	0.00901042	npp	npp
	TmrA	1,1,2-TCA	109.248	Ethene	0.325312	343.028			0.0004325	npp			0.00901042
	TmrA	1,1,2-TCA	99.8735	Ethene	0.331536	343.876			0.0004325	npp			0.00901042
Figure S3A	AcdA	1,1,2-TCA	259.7	1,2-DCA	28.5769	331.754	28.0056	0.693759	0.000308	1427.42	1398.88	34.6533	0.00641667	67.1462	1.66336
	AcdA	1,1,2-TCA	241.513	1,2-DCA	28.4107	311.237			0.000308	1419.11			0.00641667
	AcdA	1,1,2-TCA	232.184	1,2-DCA	27.0292	299.614			0.000308	1350.11			0.00641667
Figure S3B	AcdA	1,1,2-TCA	259.7	VC	43.4774	331.754	41.7306	1.29014	0.000308	2171.7	2084.44	64.4425	0.00641667	100.053	3.09324
	AcdA	1,1,2-TCA	241.513	VC	41.3133	311.237			0.000308	2063.6			0.00641667
	AcdA	1,1,2-TCA	232.184	VC	40.4009	299.614			0.000308	2018.03			0.00641667
Figure 3A, S3A, S11A	CfrA-5M	1,1,2-TCA	224.514	1,2-DCA	22.4705	334.041	24.1211	2.26252	0.000544	635.478	682.157	63.9852	0.0113333	32.7435	3.07129
	CfrA-5M	1,1,2-TCA	235.253	1,2-DCA	22.5725	341.265			0.000544	638.362			0.0113333
	CfrA-5M	1,1,2-TCA	191.332	1,2-DCA	27.3202	331.863			0.000544	772.63			0.0113333
Figure 3B, S3B, S11B	CfrA-5M	1,1,2-TCA	224.514	VC	87.0565	334.041	94.5689	13.2641	0.000544	2462	2674.46	375.115	0.0113333	128.374	18.0055
	CfrA-5M	1,1,2-TCA	235.253	VC	83.4397	341.265			0.000544	2359.72			0.0113333
	CfrA-5M	1,1,2-TCA	191.332	VC	113.21	331.863			0.000544	3201.65			0.0113333
Figure 3A, S3A, S11A	CfrA-3M	1,1,2-TCA	183.838	1,2-DCA	130.669	324.876	126.421	4.20764	0.0004182	4806.99	4650.75	154.79	0.0087125	223.236	7.4299
	CfrA-3M	1,1,2-TCA	205.224	1,2-DCA	120.688	325.912			0.0004182	4439.85			0.0087125
	CfrA-3M	1,1,2-TCA	197.45	1,2-DCA	127.907	325.357			0.0004182	4705.4			0.0087125
Figure 3B, S3B, S11B	CfrA-3M	1,1,2-TCA	183.838	VC	10.3694	324.876	9.38424	0.706269	0.0004182	381.465	345.225	25.982	0.0087125	16.5708	1.24714
	CfrA-3M	1,1,2-TCA	205.224	VC	8.74887	334.661			0.0004182	321.851			0.0087125
	CfrA-3M	1,1,2-TCA	197.45	VC	9.03451	334.392			0.0004182	332.359			0.0087125
Figure 3A, 7A, S3A	CfrA-Y80W-F125W	1,1,2-TCA	282.449	1,2-DCA	2.98788	341.131	2.59746	0.276325	0.0006615	69.4895	60.4095	6.42653	0.0137813	2.89965	0.308474
	CfrA-Y80W-F125W	1,1,2-TCA	278.758	1,2-DCA	2.4168	281.174			0.0006615	56.208			0.0137813
	CfrA-Y80W-F125W	1,1,2-TCA	294.302	1,2-DCA	2.38769	296.69			0.0006615	55.5308			0.0137813
Figure 3B, 7B, S3B	CfrA-Y80W-F125W	1,1,2-TCA	282.449	VC	55.6944	341.131	51.5782	2.9648	0.0006615	1295.29	1199.56	68.9528	0.0137813	57.579	3.30974
	CfrA-Y80W-F125W	1,1,2-TCA	278.758	VC	50.2112	331.386			0.0006615	1167.77			0.0137813
	CfrA-Y80W-F125W	1,1,2-TCA	294.302	VC	48.829	345.519			0.0006615	1135.62			0.0137813
Figure 7A, S3A	CfrA-Y80W-C260Y	1,1,2-TCA	259.02	1,2-DCA	56.5095	339.318	50.4369	7.89137	0.000495	1756.32	1567.58	245.264	0.0103125	75.2439	11.7727
	CfrA-Y80W-C260Y	1,1,2-TCA	290.532	1,2-DCA	39.2918	329.824			0.000495	1221.19			0.0103125
	CfrA-Y80W-C260Y	1,1,2-TCA	241.309	1,2-DCA	55.5094	296.819			0.000495	1725.23			0.0103125
Figure 7B, S3B	CfrA-Y80W-C260Y	1,1,2-TCA	259.02	VC	23.788	339.318	21.4229	3.46519	0.000495	739.333	665.823	107.698	0.0103125	31.9595	5.16952
	CfrA-Y80W-C260Y	1,1,2-TCA	290.532	VC	16.5233	346.347			0.000495	513.545			0.0103125
	CfrA-Y80W-C260Y	1,1,2-TCA	241.309	VC	23.9572	320.776			0.000495	744.592			0.0103125
Figure 7A, S3A	CfrA-Y80W-Y256F	1,1,2-TCA	325.15	1,2-DCA	107.043	437.255	100.413	7.81057	0.0005575	2953.94	2770.96	215.538	0.0116146	133.006	10.3458
	CfrA-Y80W-Y256F	1,1,2-TCA	259.929	1,2-DCA	89.4466	349.375			0.0005575	2468.34			0.0116146
	CfrA-Y80W-Y256F	1,1,2-TCA	206.039	1,2-DCA	104.748	310.787			0.0005575	2890.59			0.0116146
Figure 7B, S3B	CfrA-Y80W-Y256F	1,1,2-TCA	325.15	VC	5.06108	437.255	4.81718	0.594206	0.0005575	139.664	132.934	16.3975	0.0116146	6.38081	0.787082
	CfrA-Y80W-Y256F	1,1,2-TCA	259.929	VC	3.99881	353.374			0.0005575	110.35			0.0116146
	CfrA-Y80W-Y256F	1,1,2-TCA	206.039	VC	5.39166	316.179			0.0005575	148.787			0.0116146
Figure 3A, 7A, S3A	CfrA-Y80W	1,1,2-TCA	254.403	1,2-DCA	149.659	414.393	132.564	12.1747	0.000491667	4682.94	4148.03	380.956	0.0102431	199.105	18.2859
	CfrA-Y80W	1,1,2-TCA	239.182	1,2-DCA	125.794	364.976			0.000491667	3936.2			0.0102431
	CfrA-Y80W	1,1,2-TCA	238.951	1,2-DCA	122.239	361.19			0.000491667	3824.95			0.0102431
Figure 3B, 7B, S3B	CfrA-Y80W	1,1,2-TCA	254.403	VC	10.3307	414.393	9.21177	0.820535	0.000491667	323.255	288.243	25.6751	0.0102431	13.8357	1.23241
	CfrA-Y80W	1,1,2-TCA	239.182	VC	8.91863	373.895			0.000491667	279.07			0.0102431
	CfrA-Y80W	1,1,2-TCA	238.951	VC	8.38599	369.576			0.000491667	262.404			0.0102431
Figure 3A, S3A	CfrA-F125W	1,1,2-TCA	185.014	1,2-DCA	142.939	327.953	158.52	17.6481	0.000465	4729.16	5244.66	583.891	0.0096875	251.744	28.0268
	CfrA-F125W	1,1,2-TCA	198.18	1,2-DCA	149.425	347.605			0.000465	4943.75			0.0096875
	CfrA-F125W	1,1,2-TCA	127.293	1,2-DCA	183.195	310.488			0.000465	6061.06			0.0096875
Figure 3B, S3B	CfrA-F125W	1,1,2-TCA	185.014	VC	5.45588	190.469	5.91787	0.579134	0.000465	180.509	195.794	19.1608	0.0096875	9.39811	0.919717
	CfrA-F125W	1,1,2-TCA	198.18	VC	5.56318	203.743			0.000465	184.059			0.0096875
	CfrA-F125W	1,1,2-TCA	127.293	VC	6.73454	134.028			0.000465	222.814			0.0096875
Figure 7A, S3A	CfrA-Y256F	1,1,2-TCA	120.155	1,2-DCA	219.808	339.963	214.593	27.898	0.00056	6038.69	5895.4	766.429	0.0116667	282.979	36.7886
	CfrA-Y256F	1,1,2-TCA	157.895	1,2-DCA	178.117	336.012			0.00056	4893.32			0.0116667
	CfrA-Y256F	1,1,2-TCA	98.1135	1,2-DCA	245.853	343.967			0.00056	6754.21			0.0116667
Figure 7B, S3B	CfrA-Y256F	1,1,2-TCA	120.155	VC	2.4207	122.575	2.2565	0.327254	0.00056	66.5026	61.9917	8.99051	0.0116667	2.9756	0.431544
	CfrA-Y256F	1,1,2-TCA	157.895	VC	1.79967	159.695			0.00056	49.4414			0.0116667
	CfrA-Y256F	1,1,2-TCA	98.1135	VC	2.54913	100.663			0.00056	70.031			0.0116667
Figure 7A, S3A	CfrA-C260Y	1,1,2-TCA	307.502	1,2-DCA	54.4572	361.959	50.0015	6.2728	0.00019725	4247.42	3899.9	489.25	0.00410938	187.195	23.484
	CfrA-C260Y	1,1,2-TCA	241.377	1,2-DCA	41.1305	282.507			0.00019725	3207.99			0.00410938
	CfrA-C260Y	1,1,2-TCA	236.448	1,2-DCA	54.4169	290.865			0.00019725	4244.27			0.00410938
Figure 7B, S3B	CfrA-C260Y	1,1,2-TCA	307.502	VC	4.67532	312.178	4.29407	0.272874	0.00019725	364.654	334.918	21.283	0.00410938	16.0761	1.02158
	CfrA-C260Y	1,1,2-TCA	241.377	VC	4.05171	245.428			0.00019725	316.015			0.00410938
	CfrA-C260Y	1,1,2-TCA	236.448	VC	4.15517	240.603			0.00019725	324.085			0.00410938
Figure S11A	DcrA-5M	1,1,2-TCA	351.811	1,2-DCA	0.675317	353.376	0.624732	0.107371	0.00034	30.5573	28.2684	4.85842	0.00708333	1.35688	0.233204
	DcrA-5M	1,1,2-TCA	365.207	1,2-DCA	0.475449	366.222			0.00034	21.5135			0.00708333
	DcrA-5M	1,1,2-TCA	343.157	1,2-DCA	0.72343	344.506			0.00034	32.7344			0.00708333
Figure S11B	DcrA-5M	1,1,2-TCA	351.811	VC	0.889437	353.376	0.684813	0.148992	0.00034	40.246	30.987	6.74172	0.00708333	1.48738	0.323602
	DcrA-5M	1,1,2-TCA	365.207	VC	0.538973	366.222			0.00034	24.3879			0.00708333
	DcrA-5M	1,1,2-TCA	343.157	VC	0.626029	344.506			0.00034	28.3271			0.00708333
Figure S11A	DcrA-FeS	1,1,2-TCA	175.798	1,2-DCA	4.49874	313.36	4.8127	0.43357	0.00058125	119.073	127.383	11.4758	0.0121094	6.1144	0.550838
	DcrA-FeS	1,1,2-TCA	160.877	1,2-DCA	4.51356	165.391			0.00058125	119.466			0.0121094
	DcrA-FeS	1,1,2-TCA	151.26	1,2-DCA	5.4258	156.685			0.00058125	143.611			0.0121094
Figure S11B	DcrA-FeS	1,1,2-TCA	175.798	VC	133.063	313.36	141.67	9.86067	0.00058125	3521.92	3749.73	260.994	0.0121094	179.987	12.5277
	DcrA-FeS	1,1,2-TCA	160.877	VC	136.471	301.862			0.00058125	3612.13			0.0121094
	DcrA-FeS	1,1,2-TCA	151.26	VC	155.475	312.16			0.00058125	4115.14			0.0121094
Figure S11A	DcrA-AS-FeS	1,1,2-TCA	240.469	1,2-DCA	3.35613	314.818	3.45704	0.0730079	0.00079	65.3579	67.3232	1.42177	0.0164583	3.23151	0.0682449
	DcrA-AS-FeS	1,1,2-TCA	239.18	1,2-DCA	3.52639	242.706			0.00079	68.6737			0.0164583
	DcrA-AS-FeS	1,1,2-TCA	237.816	1,2-DCA	3.48862	241.304			0.00079	67.938			0.0164583
Figure S11B	DcrA-AS-FeS	1,1,2-TCA	240.469	VC	70.9929	314.818	73.05	1.94148	0.00079	1382.53	1422.59	37.8088	0.0164583	68.2843	1.81482
	DcrA-AS-FeS	1,1,2-TCA	239.18	VC	75.6534	318.36			0.00079	1473.29			0.0164583
	DcrA-AS-FeS	1,1,2-TCA	237.816	VC	72.5037	313.808			0.00079	1411.95			0.0164583

## Sheet: Table_S7_Other_Substrates
Table S7. Raw data for some enzymes using 1,2-DCA or DCM as substrates. DCA = dichloroethane, CA = chloroethane, DCM = dichloromethane, CM = chloromethane. All assays were held for 65 mins under anaerobic conditions.					Assay reaction conditions
					50 mM	Tris (pH 7.5)
					5 mM	Ti(III) citrate
					2 mM	methyl viologen
					0.5 mM	Substrate
Figure where data is presented	Catalyst	Substrate	Amount of final substrate (nmol)	Product	Amount of final product (nmol)	Mass balance (nmol)	Average Product (nmol)	STD product (nmol)	Amount of catalyst in assay (mg)	Specific activity (nmol/min/mg protein)	Average specific activity (nmol/min/mg protein)	STD specific activity (nmol/min/mg protein)	Amount of catalyst in assay (nmol)	Average specific activity (min-1)	STD specific activity (min-1)
Not shown in text	Enzyme free negative control	1,2-DCA	278.149	CA	0	278.149	0	0	0	0	0	0	0	0	0
	Enzyme free negative control	1,2-DCA	231.527	CA	0	231.527			0	0			0
	Enzyme free negative control	1,2-DCA	373.19	CA	0	373.19			0	0			0
Not shown in text	Enzyme free negative control	DCM	175.933	CM	0	175.933	0	0	0	0	0	0	0	0	0
	Enzyme free negative control	DCM	166.224	CM	0	166.224			0	0			0
	Enzyme free negative control	DCM	157.301	CM	0	157.301			0	0			0
Not shown in text	Free Cobalamin Control	1,2-DCA	253.127	CA	0	253.127	0	0	0.0005	0	0	0	6.7769	0	0
	Free Cobalamin Control	1,2-DCA	241.89	CA	0	241.89			0.0005	0			6.7769
	Free Cobalamin Control	1,2-DCA	261.565	CA	0	261.565			0.0005	0			6.7769
Not shown in text	Free Cobalamin Control	DCM	180.864	CM	0	180.864	0	0	0.0005	0	0	0	6.7769	0	0
	Free Cobalamin Control	DCM	199.62	CM	0	199.62			0.0005	0			6.7769
	Free Cobalamin Control	DCM	202.108	CM	0	202.108			0.0005	0			6.7769
Figure S4B, S12B	CfrA	1,2-DCA	273.66	CA	0	273.66	0	0	0.000495	0	0	0	0.0103125	0	0
	CfrA	1,2-DCA	252.57	CA	0	252.57			0.000495	0			0.0103125
	CfrA	1,2-DCA	258.023	CA	0	258.023			0.000495	0			0.0103125
Figure S4A, S12A	CfrA	DCM	198.114	CM	0	198.114	0	0	0.000495	0	0	0	0.0103125	0	0
	CfrA	DCM	211.061	CM	0	211.061			0.000495	0			0.0103125
	CfrA	DCM	208.962	CM	0	208.962			0.000495	0			0.0103125
Figure S4B, S12B	DcrA	1,2-DCA	258.953	CA	0.930729	260.266	0.991332	0.0611749	0.00045	31.8198	33.8917	2.09145	0.009375	1.6268	0.10039
	DcrA	1,2-DCA	263.851	CA	0.968166	265.217			0.00045	33.0997			0.009375
	DcrA	1,2-DCA	270.826	CA	1.0751	272.327			0.00045	36.7557			0.009375
Figure S4C, S12C	DcrA	1,2-DCA	258.953	Ethene	0.381862	260.266	0.401547	0.0182055	0.00045	13.0551	13.7281	0.622412	0.009375	0.658949	0.0298758
	DcrA	1,2-DCA	263.851	Ethene	0.397017	265.217			0.00045	13.5732			0.009375
	DcrA	1,2-DCA	270.826	Ethene	0.425761	272.327			0.00045	14.5559			0.009375
Figure S4A, S12A	DcrA	DCM	209.279	CM	4.6296	213.909	4.33051	0.31649	0.00045	158.277	148.052	8.87462	0.009375	7.10649	0.425982
	DcrA	DCM	214.456	CM	3.99662	218.452			0.00045	136.637			0.009375
	DcrA	DCM	205.314	CM	4.36532	209.68			0.00045	149.242			0.009375
Figure S4B	TmrA	1,2-DCA	365.99	CA	0.709053	366.965	0.718591	0.0375133	0.0004325	25.222	25.5613	1.3344	0.00901042	1.22694	0.0640512
	TmrA	1,2-DCA	386.551	CA	0.768556	387.599			0.0004325	27.3386			0.00901042
	TmrA	1,2-DCA	367.374	CA	0.678165	368.313			0.0004325	24.1232			0.00901042
Figure S4C	TmrA	1,2-DCA	365.99	Ethene	0.265968	366.965	0.268932	0.00807566	0.0004325	9.46084	9.56627	0.287262	0.00901042	0.459181	0.0137886
	TmrA	1,2-DCA	386.551	Ethene	0.279965	387.599			0.0004325	9.95875			0.00901042
	TmrA	1,2-DCA	367.374	Ethene	0.260862	368.313			0.0004325	9.27922			0.00901042
Figure S4A	TmrA	DCM	157.944	CM	2.21519	160.159	2.128	0.0804704	0.0004325	78.7973	75.6957	2.86244	0.00901042	3.6334	0.137397
	TmrA	DCM	143.895	CM	2.02107	145.916			0.0004325	71.8921			0.00901042
	TmrA	DCM	170.357	CM	2.14773	172.504			0.0004325	76.3978			0.00901042
Figure S4B	AcdA	1,2-DCA	381.632	CA	0.558662	382.44	0.55504	0.0395792	0.000308	27.9052	27.7243	1.97698	0.00641667	1.33077	0.0948951
	AcdA	1,2-DCA	384.853	CA	0.601602	385.726			0.000308	30.05			0.00641667
	AcdA	1,2-DCA	399.399	CA	0.504856	400.128			0.000308	25.2176			0.00641667
Figure S4C	AcdA	1,2-DCA	381.632	Ethene	0.24908	382.44	0.248451	0.0195407	0.000308	12.4415	12.4101	0.976059	0.00641667	0.595686	0.0468508
	AcdA	1,2-DCA	384.853	Ethene	0.272062	385.726			0.000308	13.5895			0.00641667
	AcdA	1,2-DCA	399.399	Ethene	0.22421	400.128			0.000308	11.1993			0.00641667
Figure S4A	AcdA	DCM	137.982	CM	1.05854	139.041	0.960185	0.0998655	0.000308	52.8742	47.9613	4.98829	0.00641667	2.30214	0.239438
	AcdA	DCM	179.5	CM	0.823233	180.323			0.000308	41.1205			0.00641667
	AcdA	DCM	162.43	CM	0.99878	163.429			0.000308	49.8891			0.00641667
Figure S4B	CfrA-5M	1,2-DCA	238.75	CA	0	238.75	0.0186323	0.0263501	0.000544	0	0.526932	0.745195	0.0113333	0.0252928	0.0357694
	CfrA-5M	1,2-DCA	244.89	CA	0	244.89			0.000544	0			0.0113333
	CfrA-5M	1,2-DCA	353.413	CA	0.055897	353.469			0.000544	1.5808			0.0113333
Figure S4A	CfrA-5M	DCM	208.758	CM	1.83068	210.589	1.88812	0.134649	0.000544	51.7726	53.3969	3.80794	0.0113333	2.56305	0.182781
	CfrA-5M	DCM	204.707	CM	2.07406	206.781			0.000544	58.6557			0.0113333
	CfrA-5M	DCM	198.787	CM	1.75961	200.546			0.000544	49.7626			0.0113333
Figure S4B	CfrA-3M	1,2-DCA	328.66	CA	0.178426	328.838	0.148103	0.028816	0.0004182	6.56389	5.44836	1.06007	0.0087125	0.261521	0.0508836
	CfrA-3M	1,2-DCA	317.391	CA	0.156519	317.547			0.0004182	5.75797			0.0087125
	CfrA-3M	1,2-DCA	314.69	CA	0.109363	314.8			0.0004182	4.02322			0.0087125
Figure S4A	CfrA-3M	DCM	196.373	CM	0.259595	196.632	0.319234	0.0517886	0.0004182	9.54989	11.7439	1.90518	0.0087125	0.563706	0.0914488
	CfrA-3M	DCM	222.139	CM	0.312237	222.451			0.0004182	11.4865			0.0087125
	CfrA-3M	DCM	198.455	CM	0.38587	198.841			0.0004182	14.1953			0.0087125
Figure S4B	CfrA-Y80W-F125W	1,2-DCA	337.797	CA	0.861774	339.025	0.795588	0.0471136	0.0006615	20.0424	18.5031	1.09573	0.0137813	0.888149	0.052595
	CfrA-Y80W-F125W	1,2-DCA	330.909	CA	0.769129	332.006			0.0006615	17.8878			0.0137813
	CfrA-Y80W-F125W	1,2-DCA	337.865	CA	0.755859	338.932			0.0006615	17.5791			0.0137813
Figure S4C	CfrA-Y80W-F125W	1,2-DCA	337.797	Ethene	0.366072	339.025	0.335149	0.0227882	0.0006615	8.5138	7.79462	0.52999	0.0137813	0.374142	0.0254395
	CfrA-Y80W-F125W	1,2-DCA	330.909	Ethene	0.327548	332.006			0.0006615	7.61784			0.0137813
	CfrA-Y80W-F125W	1,2-DCA	337.865	Ethene	0.311827	338.932			0.0006615	7.25222			0.0137813
Figure S4A	CfrA-Y80W-F125W	DCM	193.525	CM	2.74945	196.274	2.86119	0.0848764	0.0006615	63.9444	66.5432	1.97398	0.0137813	3.19407	0.0947512
	CfrA-Y80W-F125W	DCM	186.121	CM	2.95502	189.076			0.0006615	68.7255			0.0137813
	CfrA-Y80W-F125W	DCM	193.861	CM	2.8791	196.74			0.0006615	66.9597			0.0137813
Not shown in text	DcrA-5M	DCM	181.202	CM	0.0380471	181.24	0.0538498	0.0148279	0.00034	1.72159	2.43664	0.670947	0.00708333	0.116959	0.0322054
	DcrA-5M	DCM	190.867	CM	0.0498135	190.917			0.00034	2.254			0.00708333
	DcrA-5M	DCM	199.931	CM	0.0736888	200.004			0.00034	3.33433			0.00708333
Figure S12B	DcrA-FeS	1,2-DCA	322.091	CA	0.175466	322.408	0.191709	0.0122512	0.00058125	4.64426	5.07417	0.324266	0.0121094	0.24356	0.0155648
	DcrA-FeS	1,2-DCA	319.854	CA	0.194608	320.205			0.00058125	5.15091			0.0121094
	DcrA-FeS	1,2-DCA	350.922	CA	0.205052	351.291			0.00058125	5.42735			0.0121094
Figure S12C	DcrA-FeS	1,2-DCA	322.091	Ethene	0.141232	322.408	0.15378	0.00934076	0.00058125	3.73816	4.07027	0.247233	0.0121094	0.195373	0.0118672
	DcrA-FeS	1,2-DCA	319.854	Ethene	0.156476	320.205			0.00058125	4.14164			0.0121094
	DcrA-FeS	1,2-DCA	350.922	Ethene	0.163631	351.291			0.00058125	4.331			0.0121094
Figure S12A	DcrA-FeS	DCM	196.72	CM	4.19756	200.918	4.22663	0.219523	0.00058125	111.102	111.871	5.81036	0.0121094	5.36981	0.278897
	DcrA-FeS	DCM	213.776	CM	4.50884	218.285			0.00058125	119.341			0.0121094
	DcrA-FeS	DCM	212.065	CM	3.97348	216.039			0.00058125	105.171			0.0121094
Figure S12B	DcrA-AS-FeS	1,2-DCA	325.265	CA	1.38694	327.198	1.45736	0.0540845	0.00079	27.0095	28.381	1.05325	0.0164583	1.36229	0.0505561
	DcrA-AS-FeS	1,2-DCA	329.182	CA	1.51842	331.293			0.00079	29.5699			0.0164583
	DcrA-AS-FeS	1,2-DCA	326.899	CA	1.46674	328.959			0.00079	28.5636			0.0164583
Figure S12C	DcrA-AS-FeS	1,2-DCA	325.265	Ethene	0.546194	327.198	0.577197	0.0219231	0.00079	10.6367	11.2404	0.426935	0.0164583	0.539541	0.0204929
	DcrA-AS-FeS	1,2-DCA	329.182	Ethene	0.592901	331.293			0.00079	11.5463			0.0164583
	DcrA-AS-FeS	1,2-DCA	326.899	Ethene	0.592496	328.959			0.00079	11.5384			0.0164583
Figure S12A	DcrA-AS-FeS	DCM	180.413	CM	4.7801	185.193	4.61503	0.259269	0.00079	93.0886	89.8741	5.04905	0.0164583	4.31396	0.242354
	DcrA-AS-FeS	DCM	207.968	CM	4.81604	212.784			0.00079	93.7885			0.0164583
	DcrA-AS-FeS	DCM	186.192	CM	4.24896	190.441			0.00079	82.7451			0.0164583
